# Supplementary material for: Human immune globulin treatment controls Zika viremia in pregnant rhesus macaques
Source: PLoS One. 2022 Jul 14;17(7):e0266664. doi: 10.1371/journal.pone.0266664 (PMC9282477; doi:10.1371/journal.pone.0266664)
Supplement: S2 File — (XLSX) [file pone.0266664.s005.xlsx]

## Sheet: S1 Table
S1 Table: Evaluation of biparietal diameter z-scores stratified by the four experimental groups. Outcomes with p-values <0.05 are in boldface.
Outcome	Week	Group	Mean1	95%2	p-value3
BPD_zscore	3	Placebo-IG	-0.12	-1.46-1.21	0.8547
BPD_zscore	3	Mock	1.52	0.32-2.72	0.0131
BPD_zscore	3	ZIKV-IG	0.46	-0.84-1.76	0.4849
BPD_zscore	3	Untreated	-0.48	-1.53-0.57	0.3688
BPD_zscore	4	Placebo-IG	-0.23	-1.59-1.13	0.738
BPD_zscore	4	Mock	1.75	0.55-2.95	0.0045
BPD_zscore	4	ZIKV-IG	0.56	-0.6-1.73	0.3427
BPD_zscore	4	Untreated	-0.18	-1.24-0.89	0.7411
BPD_zscore	5	Placebo-IG	-0.31	-1.59-0.97	0.631
BPD_zscore	5	Mock	1.3	0.06-2.53	0.0403
BPD_zscore	5	ZIKV-IG	-0.06	-1.23-1.1	0.9144
BPD_zscore	5	Untreated	0.29	-0.77-1.35	0.5878
BPD_zscore	6	Placebo-IG	-0.36	-1.64-0.91	0.5741
BPD_zscore	6	Mock	1.16	-0.04-2.36	0.0582
BPD_zscore	6	ZIKV-IG	-0.01	-1.18-1.16	0.9876
BPD_zscore	6	Untreated	0.03	-0.98-1.04	0.9575
BPD_zscore	7	Placebo-IG	-0.33	-1.61-0.95	0.6089
BPD_zscore	7	Mock	0.76	-0.44-1.95	0.2154
BPD_zscore	7	ZIKV-IG	0.21	-0.96-1.37	0.7269
BPD_zscore	7	Untreated	-0.05	-1.06-0.96	0.9182
BPD_zscore	8	Placebo-IG	-0.12	-1.4-1.16	0.855
BPD_zscore	8	Mock	0.68	-0.54-1.89	0.2716
BPD_zscore	8	ZIKV-IG	0.16	-1.01-1.33	0.7889
BPD_zscore	8	Untreated	0.48	-0.53-1.49	0.3526
BPD_zscore	9	Placebo-IG	-0.3	-1.6-1	0.648
BPD_zscore	9	Mock	0.59	-0.63-1.8	0.3399
BPD_zscore	9	ZIKV-IG	0.28	-0.88-1.45	0.6315
BPD_zscore	9	Untreated	0.49	-0.52-1.5	0.3377
BPD_zscore	10	Placebo-IG	-0.36	-1.64-0.92	0.5808
BPD_zscore	10	Mock	0.34	-0.86-1.54	0.5757
BPD_zscore	10	ZIKV-IG	-0.72	-1.89-0.44	0.2228
BPD_zscore	10	Untreated	0.16	-0.85-1.17	0.7551
BPD_zscore	11	Placebo-IG	-0.21	-1.49-1.07	0.7458
BPD_zscore	11	Mock	0.55	-0.65-1.75	0.3631
BPD_zscore	11	ZIKV-IG	-0.52	-1.68-0.65	0.3823
BPD_zscore	11	Untreated	0.9	-0.11-1.92	0.0795
BPD_zscore	12	Placebo-IG	0.18	-1.1-1.46	0.7805
BPD_zscore	12	Mock	0.15	-1.05-1.35	0.8017
BPD_zscore	12	ZIKV-IG	-0.21	-1.37-0.96	0.728
BPD_zscore	12	Untreated	1.03	-0.02-2.07	0.0538
BPD_zscore	13	Placebo-IG	0.62	-0.66-1.9	0.3386
BPD_zscore	13	Mock	-0.39	-1.59-0.81	0.5179
BPD_zscore	13	ZIKV-IG	0.14	-1.02-1.31	0.8099
BPD_zscore	13	Untreated	0.84	-0.23-1.91	0.1234
BPD_zscore	14	Placebo-IG	0.62	-0.65-1.9	0.3362
BPD_zscore	14	Mock	-0.06	-1.25-1.14	0.9276
BPD_zscore	14	ZIKV-IG	0.25	-0.92-1.42	0.6738
BPD_zscore	14	Untreated	1.07	-0.02-2.16	0.0546
BPD_zscore	15	Placebo-IG	0.04	-1.28-1.35	0.9547
BPD_zscore	15	Mock	-0.14	-1.37-1.09	0.8225
BPD_zscore	15	ZIKV-IG	-0.3	-1.51-0.9	0.6185
BPD_zscore	15	Untreated	0.87	-0.24-1.97	0.1237
BPD_zscore	16	Placebo-IG	0.82	-0.53-2.16	0.232
BPD_zscore	16	Mock	-0.23	-1.6-1.13	0.7367
BPD_zscore	16	ZIKV-IG	0.23	-1.51-1.97	0.793
BPD_zscore	16	Untreated	1.57	0.42-2.73	0.0081
BPD_zscore	Overall	Placebo-IG	0.08	-1.23-1.4	0.8897
BPD_zscore	Overall	Mock	0.6	-0.65-1.86	0.3132
BPD_zscore	Overall	ZIKV-IG	0.07	-1.07-1.22	0.8888
BPD_zscore	Overall	Untreated	0.38	-0.6-1.36	0.4119
1: Adjusted means (by gender, dam age and weight)
2: 95% confidence interval of adjusted means
3: p-value for evaluating whether adjusted mean z-score is different from 0

## Sheet: S2 Table
S2 Table: Evaluation of head circumference z-scores stratified by the four experimental groups. Outcomes with p-values <0.05 are in boldface.
Outcome	Week	Group	Mean1	95%2	p-value3
HC_zscore	3	Placebo-IG	-1	-2.21-0.21	0.1044
HC_zscore	3	Mock	0.39	-0.5-1.28	0.3867
HC_zscore	3	ZIKV-IG	-0.24	-1.32-0.83	0.6588
HC_zscore	3	Untreated	-1.86	-2.69-1.02	0.0000
HC_zscore	4	Placebo-IG	-1.23	-2.39-0.08	0.0368
HC_zscore	4	Mock	0.58	-0.31-1.47	0.1995
HC_zscore	4	ZIKV-IG	-0.53	-1.42-0.37	0.2476
HC_zscore	4	Untreated	-2.25	-3.11-1.38	0.0000
HC_zscore	5	Placebo-IG	-1.4	-2.45-0.36	0.0088
HC_zscore	5	Mock	0.16	-0.78-1.11	0.7332
HC_zscore	5	ZIKV-IG	-0.64	-1.53-0.26	0.1609
HC_zscore	5	Untreated	-1.05	-1.91-0.18	0.0176
HC_zscore	6	Placebo-IG	-1.39	-2.4-0.38	0.0075
HC_zscore	6	Mock	0.24	-0.65-1.12	0.5977
HC_zscore	6	ZIKV-IG	-0.5	-1.4-0.39	0.2678
HC_zscore	6	Untreated	-1.26	-2.04-0.47	0.0019
HC_zscore	7	Placebo-IG	-2.73	-3.68-1.77	0.0000
HC_zscore	7	Mock	-0.96	-1.85-0.07	0.0343
HC_zscore	7	ZIKV-IG	-1.83	-2.73-0.94	0.0001
HC_zscore	7	Untreated	-2.8	-3.59-2.02	0.0000
HC_zscore	8	Placebo-IG	-1.05	-2-0.09	0.0321
HC_zscore	8	Mock	0.16	-0.75-1.07	0.7249
HC_zscore	8	ZIKV-IG	-0.05	-0.95-0.84	0.904
HC_zscore	8	Untreated	-0.96	-1.74-0.18	0.0167
HC_zscore	9	Placebo-IG	-1.62	-2.61-0.63	0.0015
HC_zscore	9	Mock	0.27	-0.64-1.18	0.559
HC_zscore	9	ZIKV-IG	-0.22	-1.11-0.68	0.6323
HC_zscore	9	Untreated	-1	-1.79-0.22	0.0125
HC_zscore	10	Placebo-IG	-1.5	-2.45-0.54	0.0024
HC_zscore	10	Mock	-0.37	-1.25-0.52	0.4137
HC_zscore	10	ZIKV-IG	-0.97	-1.87-0.07	0.0342
HC_zscore	10	Untreated	-1.47	-2.25-0.69	0.0003
HC_zscore	11	Placebo-IG	-1.36	-2.32-0.41	0.0055
HC_zscore	11	Mock	-0.3	-1.19-0.59	0.507
HC_zscore	11	ZIKV-IG	-1.2	-2.09-0.3	0.0092
HC_zscore	11	Untreated	-0.7	-1.48-0.08	0.0801
HC_zscore	12	Placebo-IG	-1.42	-2.38-0.47	0.0038
HC_zscore	12	Mock	-0.81	-1.69-0.08	0.0742
HC_zscore	12	ZIKV-IG	-1.18	-2.08-0.29	0.0099
HC_zscore	12	Untreated	-0.95	-1.78-0.12	0.0245
HC_zscore	13	Placebo-IG	-1.96	-2.92-1	0.0001
HC_zscore	13	Mock	-1.21	-2.1-0.32	0.0078
HC_zscore	13	ZIKV-IG	-1.74	-2.63-0.84	0.0002
HC_zscore	13	Untreated	-1.48	-2.34-0.63	0.0008
HC_zscore	14	Placebo-IG	-1.47	-2.43-0.51	0.0029
HC_zscore	14	Mock	-1.64	-2.53-0.75	0.0004
HC_zscore	14	ZIKV-IG	-2.12	-3.02-1.22	0.0001
HC_zscore	14	Untreated	-1.7	-2.57-0.83	0.0002
HC_zscore	15	Placebo-IG	-1.75	-2.76-0.74	0.0008
HC_zscore	15	Mock	-1.77	-2.7-0.84	0.0002
HC_zscore	15	ZIKV-IG	-1.46	-2.41-0.51	0.0028
HC_zscore	15	Untreated	-1.72	-2.6-0.84	0.0002
HC_zscore	16	Placebo-IG	-0.63	-1.67-0.41	0.234
HC_zscore	16	Mock	-0.72	-1.82-0.39	0.2033
HC_zscore	16	ZIKV-IG	-2.03	-3.59-0.48	0.0108
HC_zscore	16	Untreated	-0.88	-1.82-0.07	0.068
HC_zscore	Overall	Placebo-IG	-1.38	-2.22-0.53	0.0042
HC_zscore	Overall	Mock	-0.41	-1.21-0.38	0.2792
HC_zscore	Overall	ZIKV-IG	-0.98	-1.7-0.25	0.0128
HC_zscore	Overall	Untreated	-1.53	-2.15-0.91	0.0002
1: Adjusted means (by gender, dam age and weight)
2: 95% confidence interval of adjusted means
3: p-value for evaluating whether adjusted mean z-score is different from 0

## Sheet: S3 Table
S3 Table: Evaluation of abdominal circumference z-scores stratified by the four experimental groups. Outcomes with p-values <0.05 are in boldface.
Outcome	Week	Group	Mean1	95%2	p-value3
AC_zscore	3	Placebo-IG	-1.12	-2.26-0.03	0.0562
AC_zscore	3	Mock	0.67	-0.26-1.6	0.1551
AC_zscore	3	ZIKV-IG	0.5	-0.81-1.8	0.4516
AC_zscore	3	Untreated	-0.8	-1.67-0.07	0.0699
AC_zscore	4	Placebo-IG	-0.98	-2.25-0.3	0.1335
AC_zscore	4	Mock	0.78	-0.15-1.71	0.0991
AC_zscore	4	ZIKV-IG	-0.61	-1.59-0.37	0.224
AC_zscore	4	Untreated	-0.88	-1.91-0.16	0.0971
AC_zscore	5	Placebo-IG	-1.15	-2.17-0.13	0.0271
AC_zscore	5	Mock	0.75	-0.33-1.83	0.1727
AC_zscore	5	ZIKV-IG	-0.54	-1.52-0.44	0.2748
AC_zscore	5	Untreated	-0.54	-1.58-0.5	0.3041
AC_zscore	6	Placebo-IG	-0.9	-1.92-0.12	0.0842
AC_zscore	6	Mock	0.09	-0.84-1.02	0.8443
AC_zscore	6	ZIKV-IG	-0.24	-1.22-0.74	0.6234
AC_zscore	6	Untreated	-0.91	-1.77-0.04	0.0404
AC_zscore	7	Placebo-IG	-0.99	-2.01-0.03	0.0577
AC_zscore	7	Mock	0.21	-0.72-1.14	0.6525
AC_zscore	7	ZIKV-IG	-0.26	-1.24-0.72	0.5948
AC_zscore	7	Untreated	-0.22	-1.09-0.64	0.6119
AC_zscore	8	Placebo-IG	-1.4	-2.42-0.38	0.0073
AC_zscore	8	Mock	-0.33	-1.32-0.66	0.5077
AC_zscore	8	ZIKV-IG	-0.06	-1.04-0.92	0.907
AC_zscore	8	Untreated	-0.22	-1.08-0.65	0.6201
AC_zscore	9	Placebo-IG	-0.5	-1.6-0.61	0.3771
AC_zscore	9	Mock	-0.61	-1.6-0.38	0.2253
AC_zscore	9	ZIKV-IG	-0.85	-1.83-0.13	0.09
AC_zscore	9	Untreated	-0.27	-1.14-0.59	0.5348
AC_zscore	10	Placebo-IG	-1.01	-2.03-0.01	0.0524
AC_zscore	10	Mock	-0.06	-0.99-0.87	0.9012
AC_zscore	10	ZIKV-IG	-0.6	-1.58-0.38	0.2319
AC_zscore	10	Untreated	0.64	-0.23-1.51	0.1461
AC_zscore	11	Placebo-IG	-1.09	-2.11-0.07	0.0362
AC_zscore	11	Mock	-0.23	-1.16-0.7	0.6255
AC_zscore	11	ZIKV-IG	-0.46	-1.44-0.52	0.3552
AC_zscore	11	Untreated	0.39	-0.47-1.26	0.3721
AC_zscore	12	Placebo-IG	-1.57	-2.59-0.56	0.0027
AC_zscore	12	Mock	0.11	-0.82-1.04	0.8233
AC_zscore	12	ZIKV-IG	-0.56	-1.54-0.42	0.2621
AC_zscore	12	Untreated	0.74	-0.21-1.69	0.1236
AC_zscore	13	Placebo-IG	-0.92	-1.94-0.1	0.0754
AC_zscore	13	Mock	-0.35	-1.28-0.58	0.4629
AC_zscore	13	ZIKV-IG	-0.36	-1.34-0.62	0.4749
AC_zscore	13	Untreated	0.28	-0.69-1.25	0.5692
AC_zscore	14	Placebo-IG	-0.74	-1.76-0.28	0.1516
AC_zscore	14	Mock	0.01	-0.92-0.94	0.9796
AC_zscore	14	ZIKV-IG	0.44	-0.54-1.42	0.3772
AC_zscore	14	Untreated	0.54	-0.44-1.52	0.2759
AC_zscore	15	Placebo-IG	-1.09	-2.21-0.04	0.0586
AC_zscore	15	Mock	-1.12	-2.13-0.11	0.0296
AC_zscore	15	ZIKV-IG	-0.38	-1.47-0.71	0.4893
AC_zscore	15	Untreated	0.39	-0.59-1.37	0.4355
AC_zscore	16	Placebo-IG	-1.21	-2.36-0.06	0.0398
AC_zscore	16	Mock	-0.68	-2-0.64	0.3104
AC_zscore	16	ZIKV-IG	-0.36	-2.28-1.57	0.7134
AC_zscore	16	Untreated	1.53	0.44-2.62	0.0065
AC_zscore	Overall	Placebo-IG	-1.05	-1.72-0.38	0.0056
AC_zscore	Overall	Mock	-0.06	-0.7-0.59	0.8542
AC_zscore	Overall	ZIKV-IG	-0.32	-0.91-0.27	0.2573
AC_zscore	Overall	Untreated	-0.01	-0.51-0.5	0.9803
1: Adjusted means (by gender, dam age and weight)
2: 95% confidence interval of adjusted means
3: p-value for evaluating whether adjusted mean z-score is different from 0

## Sheet: S4 Table
S4Table: Evaluation of femur length z-scores stratified by the four experimental groups. Outcomes with p-values <0.05 are in boldface.
Outcome	Week	Group	Mean1	95%2	p-value3
FL_zscore	3	Placebo-IG	-0.94	-2.91	0.2068
FL_zscore	3	Mock	1.66	0.45-2.87	0.0076
FL_zscore	3	ZIKV-IG	0.87	-3.18	0.2826
FL_zscore	3	Untreated	-0.44	-2.21	0.4296
FL_zscore	4	Placebo-IG	-1.37	-3.13	0.085
FL_zscore	4	Mock	1.7	0.49-2.91	0.0061
FL_zscore	4	ZIKV-IG	0.09	-2.51	0.882
FL_zscore	4	Untreated	-0.47	-2.54	0.4639
FL_zscore	5	Placebo-IG	-1.28	-2.64	0.0569
FL_zscore	5	Mock	1.2	-2.7	0.0799
FL_zscore	5	ZIKV-IG	0.17	-2.5	0.7871
FL_zscore	5	Untreated	-0.56	-2.54	0.383
FL_zscore	6	Placebo-IG	-1.89	-2.8	0.0083
FL_zscore	6	Mock	1.17	-2.41	0.0568
FL_zscore	6	ZIKV-IG	0.14	-2.5	0.8285
FL_zscore	6	Untreated	-0.85	-2.2	0.1306
FL_zscore	7	Placebo-IG	-1.58	-2.63	0.0188
FL_zscore	7	Mock	1	-2.42	0.1045
FL_zscore	7	ZIKV-IG	0.24	-2.51	0.7003
FL_zscore	7	Untreated	-1.02	-2.2	0.0694
FL_zscore	8	Placebo-IG	-0.83	-2.63	0.2166
FL_zscore	8	Mock	1.95	0.69-3.21	0.0027
FL_zscore	8	ZIKV-IG	0.32	-2.51	0.6189
FL_zscore	8	Untreated	-0.49	-2.33	0.4022
FL_zscore	9	Placebo-IG	-1.41	-2.79	0.0474
FL_zscore	9	Mock	1.44	0.18-2.7	0.0257
FL_zscore	9	ZIKV-IG	0.63	-2.67	0.355
FL_zscore	9	Untreated	-0.4	-2.21	0.479
FL_zscore	10	Placebo-IG	-0.94	-2.63	0.1625
FL_zscore	10	Mock	1.54	0.34-2.75	0.0126
FL_zscore	10	ZIKV-IG	-1.63	-2.5	0.0111
FL_zscore	10	Untreated	0.26	-2.21	0.645
FL_zscore	11	Placebo-IG	-1.26	-2.64	0.0603
FL_zscore	11	Mock	1.39	0.18-2.6	0.0248
FL_zscore	11	ZIKV-IG	0.83	-2.51	0.1947
FL_zscore	11	Untreated	-0.07	-2.32	0.9036
FL_zscore	12	Placebo-IG	-0.96	-2.64	0.1511
FL_zscore	12	Mock	1.44	0.23-2.65	0.0202
FL_zscore	12	ZIKV-IG	0.65	-2.5	0.3071
FL_zscore	12	Untreated	0.15	-2.38	0.8051
FL_zscore	13	Placebo-IG	-1.09	-2.79	0.1243
FL_zscore	13	Mock	1.6	0.39-2.81	0.0099
FL_zscore	13	ZIKV-IG	0.74	-2.5	0.2458
FL_zscore	13	Untreated	-0.55	-2.46	0.3755
FL_zscore	14	Placebo-IG	-0.49	-2.63	0.4597
FL_zscore	14	Mock	0.98	-2.42	0.1119
FL_zscore	14	ZIKV-IG	0.91	-2.51	0.151
FL_zscore	14	Untreated	0.28	-2.49	0.652
FL_zscore	15	Placebo-IG	-0.61	-2.85	0.3985
FL_zscore	15	Mock	0.9	-2.57	0.1676
FL_zscore	15	ZIKV-IG	1.14	-2.73	0.0992
FL_zscore	15	Untreated	0.8	-2.5	0.2096
FL_zscore	16	Placebo-IG	-0.85	-2.93	0.255
FL_zscore	16	Mock	1.01	-3.25	0.2196
FL_zscore4	16	ZIKV-IG	-2.95	-4.72	0.0145
FL_zscore	16	Untreated	0.95	-2.73	0.1728
FL_zscore	Overall	Placebo-IG	-1.08	-1.74	0.0196
FL_zscore	Overall	Mock	1.35	0.51-2.18	0.0045
FL_zscore	Overall	ZIKV-IG	0.26	-1.52	0.4687
FL_zscore	Overall	Untreated	-0.18	-1.31	0.568
1: Adjusted means (by gender, dam age and weight)
2: 95% confidence interval of adjusted means
3: p-value for evaluating whether adjusted mean z-score is different from 0
4: week 16 excluded because it was only collected in 1 of 4 animals and the measurement was an outlier.

## Sheet: S5 Table
S5 Table: Pairwise comparison of z-scores between groups. P-values <0.05 are in boldface.
Week	Comparison	BPD-z-score p-value1	HC-z-score p-value1	AC-z-score p-value1	FL-z-score p-value1
3	Untreated vs. Placebo-IG	0.6704	0.2444	0.6615	0.9484
3	Untreated vs. Mock	0.0188	0.0005	0.0262	0.069
3	Untreated vs. ZIKV-IG	0.2821	0.0227	0.1072	0.5532
3	Placebo-IG vs. Mock	0.1074	0.0894	0.0236	0.0573
3	Placebo-IG vs. ZIKV-IG	0.5627	0.3739	0.0755	0.384
3	Mock vs. ZIKV-IG	0.1964	0.342	0.823	0.8463
4	Untreated vs. Placebo-IG	0.9512	0.1566	0.905	0.8041
4	Untreated vs. Mock	0.0243	<.0001	0.0224	0.0829
4	Untreated vs. ZIKV-IG	0.3696	0.0083	0.7111	0.9264
4	Placebo-IG vs. Mock	0.0551	0.0241	0.0368	0.0221
4	Placebo-IG vs. ZIKV-IG	0.4138	0.3621	0.6579	0.4993
4	Mock vs. ZIKV-IG	0.1266	0.067	0.0372	0.2272
5	Untreated vs. Placebo-IG	0.455	0.5918	0.4002	0.8565
5	Untreated vs. Mock	0.246	0.0723	0.0963	0.2578
5	Untreated vs. ZIKV-IG	0.6659	0.527	0.997	0.854
5	Placebo-IG vs. Mock	0.1149	0.0451	0.0176	0.0751
5	Placebo-IG vs. ZIKV-IG	0.7925	0.2976	0.4122	0.4307
5	Mock vs. ZIKV-IG	0.0873	0.199	0.0727	0.6557
6	Untreated vs. Placebo-IG	0.6203	0.8303	0.9877	0.6395
6	Untreated vs. Mock	0.1758	0.0172	0.13	0.0853
6	Untreated vs. ZIKV-IG	0.9639	0.2244	0.3243	0.6593
6	Placebo-IG vs. Mock	0.1304	0.0304	0.1833	0.0139
6	Placebo-IG vs. ZIKV-IG	0.7061	0.2204	0.3781	0.1719
6	Mock vs. ZIKV-IG	0.1338	0.2173	0.6106	0.6064
7	Untreated vs. Placebo-IG	0.7241	0.8995	0.2527	0.9113
7	Untreated vs. Mock	0.3328	0.0034	0.5082	0.086
7	Untreated vs. ZIKV-IG	0.7478	0.1168	0.9508	0.4549
7	Placebo-IG vs. Mock	0.2794	0.0158	0.1072	0.0434
7	Placebo-IG vs. ZIKV-IG	0.5678	0.203	0.3295	0.2286
7	Mock vs. ZIKV-IG	0.48	0.1462	0.471	0.8057
8	Untreated vs. Placebo-IG	0.4515	0.8853	0.0768	0.9808
8	Untreated vs. Moc	0.8114	0.076	0.8664	0.0339
8	Untreated vs. ZIKV-IG	0.6925	0.1432	0.8118	0.7925
8	Placebo-IG vs. Mock	0.4299	0.1003	0.1606	0.0292
8	Placebo-IG vs. ZIKV-IG	0.7689	0.1575	0.0704	0.6314
8	Mock vs. ZIKV-IG	0.5068	0.7212	0.6879	0.2336
9	Untreated vs. Placebo-IG	0.3219	0.3218	0.7506	0.6571
9	Untreated vs. Mock	0.9094	0.0445	0.6204	0.1544
9	Untreated vs. ZIKV-IG	0.7959	0.2033	0.3933	0.659
9	Placebo-IG vs. Mock	0.3815	0.0121	0.8856	0.0292
9	Placebo-IG vs. ZIKV-IG	0.5383	0.0503	0.649	0.1873
9	Mock vs. ZIKV-IG	0.6972	0.4238	0.7287	0.7991
10	Untreated vs. Placebo-IG	0.5125	0.9654	0.0142	0.4979
10	Untreated vs. Mock	0.8286	0.0771	0.2883	0.4316
10	Untreated vs. ZIKV-IG	0.2745	0.4161	0.0669	0.1277
10	Placebo-IG vs. Mock	0.4865	0.1212	0.2012	0.0568
10	Placebo-IG vs. ZIKV-IG	0.6988	0.4512	0.5769	0.8866
10	Mock vs. ZIKV-IG	0.1717	0.3169	0.417	0.0013
11	Untreated vs. Placebo-IG	0.1602	0.2748	0.0272	0.5209
11	Untreated vs. Mock	0.674	0.5187	0.3442	0.3363
11	Untreated vs. ZIKV-IG	0.0795	0.4194	0.2051	0.7353
11	Placebo-IG vs. Mock	0.4468	0.1433	0.247	0.0362
11	Placebo-IG vs. ZIKV-IG	0.7444	0.8115	0.3948	0.1334
11	Mock vs. ZIKV-IG	0.1687	0.1353	0.728	0.9088
12	Untreated vs. Placebo-IG	0.2923	0.4499	0.0011	0.5882
12	Untreated vs. Mock	0.3006	0.8184	0.3528	0.4632
12	Untreated vs. ZIKV-IG	0.1329	0.7136	0.0641	0.9427
12	Placebo-IG vs. Mock	0.9777	0.3952	0.0246	0.0699
12	Placebo-IG vs. ZIKV-IG	0.6818	0.7319	0.1707	0.336
12	Mock vs. ZIKV-IG	0.6441	0.5289	0.316	0.7852
13	Untreated vs. Placebo-IG	0.789	0.4527	0.0888	0.9358
13	Untreated vs. Moc	0.1495	0.675	0.3677	0.0804
13	Untreated vs. ZIKV-IG	0.3997	0.6924	0.3694	0.4808
13	Placebo-IG vs. Mock	0.3125	0.3044	0.4367	0.0398
13	Placebo-IG vs. ZIKV-IG	0.6113	0.7506	0.4428	0.2514
13	Mock vs. ZIKV-IG	0.4902	0.3827	0.9891	0.7364
14	Untreated vs. Placebo-IG	0.5881	0.7177	0.0704	0.8226
14	Untreated vs. Mock	0.192	0.925	0.4477	0.8671
14	Untreated vs. ZIKV-IG	0.3261	0.5155	0.8844	0.8986
14	Placebo-IG vs. Mock	0.4983	0.8148	0.3089	0.4322
14	Placebo-IG vs. ZIKV-IG	0.6904	0.3526	0.1111	0.4569
14	Mock vs. ZIKV-IG	0.6949	0.4221	0.5181	0.9998
15	Untreated vs. Placebo-IG	0.3249	0.9627	0.0503	0.4447
15	Untreated vs. Mock	0.2517	0.9342	0.0397	0.9995
15	Untreated vs. ZIKV-IG	0.1709	0.7023	0.306	0.9835
15	Placebo-IG vs. Mock	0.8625	0.9745	0.9663	0.4649
15	Placebo-IG vs. ZIKV-IG	0.7229	0.6958	0.3862	0.3242
15	Mock vs. ZIKV-IG	0.8375	0.6246	0.313	0.9936
16	Untreated vs. Placebo-IG	0.3873	0.7233	0.0008	0.286
16	Untreated vs. Mock	0.0557	0.8296	0.0126	0.9999
16	Untreated vs. ZIKV-IG	0.213	0.213	0.0931	0.027
16	Placebo-IG vs. Mock	0.3316	0.9164	0.5678	0.3842
16	Placebo-IG vs. ZIKV-IG	0.6187	0.1528	0.4613	0.461
16	Mock vs. ZIKV-IG	0.6617	0.1605	0.7812	0.0291
Overall	Untreated vs. Placebo-IG	0.678	0.7285	0.014	0.2624
Overall	Untreated vs. Mock	0.776	0.0423	0.9039	0.0546
Overall	Untreated vs. ZIKV-IG	0.6781	0.245	0.4156	0.8017
Overall	Placebo-IG vs. Mock	0.6046	0.1482	0.0729	0.0147
Overall	Placebo-IG vs. ZIKV-IG	0.9908	0.491	0.136	0.1612
Overall	Mock vs. ZIKV-IG	0.4405	0.204	0.4536	0.1207
1: p-value for comparisons between groups (adjusted for multiple comparisons using Tukey’s HSD method)

## Sheet: S6 Table
S6 Table: Comparison of z-scores between ZIKV-IG/Placebo-IG combined groups vs. untreated/Mock combined groups. P-values <0.05 are in boldface.
		ZIKV-IG/placebo-IG N= 8			untreated/mock N= 8
Outcome	Week	Mean1	95%2	p-value3	Mean1	95%2	p-value3	p-value4
BPD-zscore	3	0.22	-0.67-1.12	0.6266	0.5	-0.27-1.27	0.2032	0.647
BPD-zscore	4	0.26	-0.59-1.12	0.5442	0.79	0.02-1.57	0.0446	0.3715
BPD-zscore	5	-0.17	-1-0.67	0.6935	0.76	-0.03-1.55	0.0601	0.1192
BPD-zscore	6	-0.17	-1-0.67	0.6947	0.56	-0.2-1.32	0.1495	0.2142
BPD-zscore	7	-0.04	-0.87-0.79	0.922	0.32	-0.44-1.08	0.4122	0.5379
BPD-zscore	8	0.04	-0.79-0.87	0.922	0.56	-0.21-1.32	0.1533	0.3773
BPD-zscore	9	0.06	-0.78-0.9	0.8926	0.51	-0.26-1.28	0.1903	0.4397
BPD-zscore	10	-0.52	-1.35-0.31	0.2192	0.22	-0.55-0.98	0.5759	0.2072
BPD-zscore	11	-0.34	-1.17-0.49	0.4172	0.7	-0.07-1.46	0.0735	0.0759
BPD-zscore	12	0.01	-0.82-0.84	0.9834	0.53	-0.25-1.3	0.1814	0.3788
BPD-zscore	13	0.4	-0.43-1.23	0.3396	0.14	-0.64-0.92	0.7314	0.6502
BPD-zscore	14	0.46	-0.37-1.29	0.2781	0.42	-0.36-1.21	0.2896	0.9537
BPD-zscore	15	-0.13	-0.98-0.72	0.7629	0.29	-0.51-1.09	0.4773	0.4877
BPD-zscore	16	0.64	-0.3-1.57	0.1809	0.69	-0.17-1.56	0.1168	0.9302
BPD-zscore	Overall	0.09	-0.61-0.78	0.794	0.48	-0.17-1.12	0.1375	0.3978
FL_zscore	3	0.01	-1.31-1.33	0.9871	0.35	-0.63-1.33	0.4763	0.6816
FL_zscore	4	-0.47	-1.67-0.72	0.4353	0.43	-0.62-1.49	0.4197	0.2656
FL_zscore	5	-0.42	-1.51-0.66	0.4455	0.06	-1.1-1.22	0.9195	0.5532
FL_zscore	6	-0.7	-1.83-0.43	0.2237	-0.09	-1.07-0.89	0.8571	0.4254
FL_zscore	7	-0.54	-1.62-0.55	0.3312	-0.26	-1.24-0.72	0.5966	0.7152
FL_zscore	8	-0.12	-1.21-0.96	0.8241	0.47	-0.58-1.52	0.3786	0.4432
FL_zscore	9	-0.27	-1.46-0.91	0.6485	0.26	-0.75-1.27	0.6079	0.4995
FL_zscore	10	-1.15	-2.24-0.06	0.0381	0.65	-0.33-1.63	0.1933	0.017
FL_zscore	11	-0.08	-1.17-1	0.8776	0.4	-0.61-1.41	0.437	0.5231
FL_zscore	12	-0.02	-1.11-1.06	0.9667	0.54	-0.48-1.57	0.2963	0.4582
FL_zscore	13	-1.35	-2.43-0.26	0.0154	0.33	-0.71-1.37	0.5295	0.0301
FL_zscore	14	0.34	-0.74-1.43	0.5332	0.37	-0.68-1.41	0.4891	0.9771
FL_zscore	15	0.25	-0.95-1.45	0.6814	0.57	-0.51-1.66	0.3	0.6967
FL_zscore	16	-0.77	-2.23-0.68	0.2961	0.72	-0.59-2.03	0.2807	0.1367
FL_zscore	Overall	-0.37	-0.91-0.17	0.1616	0.33	-0.18-0.84	0.1845	0.0695
HC_zscore	3	-0.59	-1.43-0.26	0.1731	-0.88	-1.53-0.22	0.0087	0.5964
HC_zscore	4	-0.81	-1.57-0.05	0.036	-0.82	-1.48-0.17	0.0143	0.9776
HC_zscore	5	-0.94	-1.67-0.22	0.0113	-0.55	-1.24-0.13	0.113	0.445
HC_zscore	6	-0.87	-1.59-0.15	0.0177	-0.63	-1.27-0.01	0.0528	0.6267
HC_zscore	7	-2.21	-2.91-1.52	<0.0001	-2	-2.64-1.36	<0.0001	0.663
HC_zscore	8	-0.49	-1.19-0.21	0.1723	-0.5	-1.14-0.15	0.1299	0.9813
HC_zscore	9	-0.81	-1.52-0.1	0.0263	-0.5	-1.14-0.15	0.1282	0.5333
HC_zscore	10	-1.17	-1.87-0.47	0.0012	-1.04	-1.68-0.4	0.0015	0.7939
HC_zscore	11	-1.22	-1.92-0.52	0.0008	-0.62	-1.26-0.02	0.0566	0.2221
HC_zscore	12	-1.24	-1.94-0.54	0.0006	-1.01	-1.66-0.36	0.0026	0.6399
HC_zscore	13	-1.78	-2.48-1.08	<0.0001	-1.47	-2.13-0.8	<0.0001	0.5236
HC_zscore	14	-1.73	-2.43-1.03	<0.0001	-1.8	-2.47-1.13	<0.0001	0.8917
HC_zscore	15	-1.62	-2.35-0.89	<0.0001	-1.86	-2.55-1.18	<0.0000	0.6352
HC_zscore	16	-0.69	-1.52-0.15	0.1051	-0.94	-1.71-0.17	0.0166	0.6633
HC_zscore	Overall	-1.11	-1.62-0.6	0.0004	-1.09	-1.56-0.61	0.0003	0.942
AC_zscore	3	-0.43	-1.3-0.44	0.3305	-0.12	-0.78-0.53	0.7073	0.5828
AC_zscore	4	-0.81	-1.6-0.02	0.0439	-0.04	-0.74-0.66	0.9113	0.1517
AC_zscore	5	-0.81	-1.53-0.08	0.0294	0.06	-0.7-0.82	0.8835	0.1085
AC_zscore	6	-0.53	-1.25-0.2	0.1511	-0.47	-1.12-0.19	0.1604	0.9015
AC_zscore	7	-0.58	-1.31-0.14	0.1131	-0.07	-0.72-0.59	0.8426	0.2996
AC_zscore	8	-0.69	-1.41-0.03	0.062	-0.33	-1-0.34	0.3319	0.4783
AC_zscore	9	-0.7	-1.45-0.05	0.0659	-0.5	-1.18-0.17	0.1404	0.699
AC_zscore	10	-0.76	-1.49-0.04	0.0397	0.23	-0.42-0.89	0.488	0.0482
AC_zscore	11	-0.73	-1.46-0.01	0.0471	0.02	-0.63-0.68	0.9504	0.1318
AC_zscore	12	-1.03	-1.75-0.3	0.0058	0.34	-0.34-1.02	0.3302	0.008
AC_zscore	13	-0.6	-1.32-0.13	0.1049	-0.14	-0.83-0.55	0.6974	0.3678
AC_zscore	14	-0.11	-0.84-0.61	0.7626	0.17	-0.53-0.86	0.6316	0.5859
AC_zscore	15	-0.64	-1.43-0.16	0.1145	-0.46	-1.18-0.26	0.2091	0.75
AC_zscore	16	-0.86	-1.82-0.1	0.0775	0.43	-0.44-1.29	0.3324	0.0519
AC_zscore	Overall	-0.66	-1.04-0.28	0.0026	-0.08	-0.44-0.28	0.6293	0.0394
1: Adjusted means (by gender, dam age and weight)
2: 95% confidence interval of adjusted means
3: p-value for evaluating whether adjusted mean z-score is different from 0 within group
4: p-value for comparing z-score between ZIKV-IG/placebo-IG vs. untreated/mock groups

## Sheet: S7 Table
S7 Table: Fetal and placental measurements at birth.
Group	Dam ID	Gestational day at birth	Dam weight (g)	Fetal weight (g)	Placental disc 1 weight (g)	Placental disc 2 weight (g)	Brain weight (g)	Right eye weight (g)	Left eye weight (g)	Crown to rump length (cm)	Crown to heel length (cm)	Right femur length (cm)	Left femur length (cm)	biparietal diameter (cm)	Head circumference (cm)	Right eye diameter (cm)	Left eye diameter (cm)	Placental disc 1 diameter (cm)	Placental disc 2 diameter (cm)	Sex of fetus
ZIKV-IG	581937	156	8.06	500	89.63	31.94	54.87	1.56	1.49	N/A	N/A	5.7	5.6	4.6	19	1.3	1.3	10.2x10.2	7.4x7.4	Female
	279087	155	7.57	430	108.75	39.98	52.53	1.36	1.29	17.7	27.5	N/A	N/A	4.1	18.5	1.3	1.3	In picture	in picture	Female
	518832	155	10.06	535	103.05	63.84	57.07	2.08	1.86	20.5	29	5.3	5.2	4.9	19.5	1.1	1.1	11.8x10.2	10.4x8.6	Female
	240385	152	6.7	425	70.16	43.26	50.09	1.41	1.3	15.5	25.5	6	6	4.7	17.7	1.3	1.3	12.0x10.5	9.5x8.3	Male
Placebo-IG	636528	155	10.4	520	81.53	52.36	59.49	1.75	1.82	19.2	25.5	5.4	5.4	5.3	20.5	1.6	1.5	10.3x9.5	7.9x8.4	Male
	558658	155	6.3	300	78.65	31.52	46.04	1.36	1.52	17	21.5	4.4	4.4	4.5	17.5	1	0.9	8.7x7.5	7.5x7.5	Male
	568603	158	11.12	520	84.88	38.61	53.01	1.62	1.58	18	29.5	5.7	5.7	4.4	17.7	1.4x1.5	1.4x1.5	10.0x6.0	6.0x6.5	Male
	240973	154	8.4	480	79.49	29.97	54.48	2.5	2.25	16.5	27.5	5.4	5.35	4.7	19	1.3x1.4	1.3x1.4	11x10.2	7.9x8.0	Male
Untreated	664184	133	6.22	335	59.59	60.48								4.2	16					Male
	484880	155	10.87	552	83.73	75.46								N/A	20					Male
	795784	155	9.67	813	167.3	92.08								7	23					Male
	918724	154	9.03	464	47.76	50.46								N/A	20.5					Female
	730267	155	10.14	512	66.72	56.71								7.5	21					Female
	44101	160	7.45	624	70.92	49.56								5	19.1					Male
	44102	160	9.69	498	77.29	57.2								5.3	20					Male
	44103	159	6.48	519	64.9	43.23								5.7	18.7					Male
	44104	159	10.36	465	105.52	67.07								5.2	19.7					Female
Mock	44107	163	9.29	500	79.16	65.32								4.4	19.3					Female
	20101	157	8.04	447	83.23	44.96								5	19.1					Female
	31102	165	9.9	504	72.74	62.92								4.9	19.3					Male
	44108	159	8.92	440	81.26	41.66								4.95	19.8					Female
	44106	160	9.1	563	106.5	N/A								5.2	20.2					Female
	44105	161	6.15	434	56.08	49.37								4.9	18.4					Female

## Sheet: S8 Table
S8 Table: Overall comparison of mean birthweight, fetal/placental ratio, biparietal diameter and head circumference between groups. P-values <0.05 are in boldface.
Outcome	Group	Mean	95% CI	p-value†
Birthweight1	Placebo-IG	422.6	288.1-557.2	0.0116
	Mock	512.6	396.8-628.4
	ZIKV-IG	743.9	620.8-866.9
	untreated	506.4	422.2-590.6
FP-Ratio2	Placebo-IG	3.8	2.7-4.9	0.1203
	Mock	3.9	3.0-4.8
	ZIKV-IG	5.2	4.2-6.2
	untreated	3.8	3.1-4.4
BPD3	Placebo-IG	5.5	4.4-6.6	0.0208
	Mock	4.7	3.8-5.6
	ZIKV-IG	3.7	2.5-4.9
	untreated	6	5.2-6.8
HC3	Placebo-IG	19.5	18.3-20.6	0.0225
	Mock	19.2	18.2-20.1
	ZIKV-IG	17.8	16.6-19.0
	untreated	20	19.3-20.7
1Adjusted by dam weight, dam age, gestational age and gender
2Adjusted by dam age, gestational age and gender
3Adjusted by gestational age, gender and birth weight
†Overall comparisons between groups

## Sheet: S9 Table
S9 Table: Pairwise comparison of mean birthweight, fetal/placental ratio, biparietal diameter and head circumference between groups. P-values <0.05 are in boldface.
Outcome	Comparison	p-value1	p-value2
Birthweight	Placebo-IG vs. Mock	0.3372	0.7565
	Placebo-IG vs. ZIKV-IG	0.0034	0.0158
	Placebo-IG vs. ZIKA	0.2501	0.6383
	Mock vs. ZIKV-IG	0.0091	0.0407
	Mock vs. ZIKA	0.9346	0.9998
	ZIKV-IG vs. ZIKA	0.0045	0.021
FP-Ratio	Placebo-IG vs. Mock	0.8753	0.9985
	Placebo-IG vs. ZIKV-IG	0.0816	0.2839
	Placebo-IG vs. ZIKA	0.9501	0.9999
	Mock vs. ZIKV-IG	0.0652	0.2362
	Mock vs. ZIKA	0.8	0.9938
	ZIKV-IG vs. ZIKA	0.0246	0.1016
BPD	Placebo-IG vs. Mock	0.2754	0.6784
	Placebo-IG vs. ZIKV-IG	0.0543	0.2034
	Placebo-IG vs. ZIKA	0.432	0.8512
	Mock vs. ZIKV-IG	0.2124	0.5779
	Mock vs. ZIKA	0.0455	0.175
	ZIKV-IG vs. ZIKA	0.0037	0.0176
HC	Placebo-IG vs. Mock	0.6839	0.9753
	Placebo-IG vs. ZIKV-IG	0.0754	0.2673
	Placebo-IG vs. ZIKA	0.362	0.7858
	Mock vs. ZIKV-IG	0.0952	0.3221
	Mock vs. ZIKA	0.1569	0.4696
	ZIKV-IG vs. ZIKA	0.003	0.0189
1Unadjusted (nominal) p-value of pairwise comparison
2Adjusted p-value, based on Tukey’s Honestly Significant (HSD) method

## Sheet: S10 Table
S10 Table: Fetal and maternal fetal interface tissues, fluids, and organs tested for Zika virus by qRT-PCR. All samples tested negative for all ZIKV-IG and placebo-IG animals. All tissues come from the fetus unless noted as maternal.
Cerebral spinal fluid	Aorta-thoracic	Axillary LN	Thyroid
Dura mater	Lung	Inguinal LN	Adrenal gland
Cervical spinal cord	Seminal vesicle-prostate or uterus	Esophagus	Pituitary
Thoracic spinal cord	Testis or ovary	Stomach	Pancreas
Lumbar spinal cord	Articular cartilage	Duodenum	Placental disc 1 (3 sections)
Cochlea	Adipose tissue-omentum	Jejunum	Placental disc 2 (3 sections)
Cerebrum (7 sections)	Epidermis/dermis of abdomen	Ileum	Uterus-placental bed
Cerebellum (2 sections)	Muscle-quadriceps	Cecum	Decidua
Aqueous humor	Bone marrow	Colon	Amniotic/chorionic membrane
Optic nerve	Tonsil-oropharyngeal LN	Liver	Amniotic fluid
Cornea	Spleen	Meconium	Umbilical cord
Sclera	Thymus	Tongue	Cord blood
Retina	Submandibular LN	Urinary bladder	Maternal liver
Pericardium	Tracheobronchial LN	Kidney	Maternal mesenteric LN
Heart-full thickness	Mesenteric LN	Urine aspirate	Maternal spleen
Maternal blood	Fetal blood

[truncated: 10 more sheets: S11 Table, S12 Table, S13 Table disc 1, S13 Table disc 2, S14 Table, S15 Table, S16 Table, S17 Table, S18 Table, S19 Table]
